# Supplementary material for: Degradation of lignin β‐aryl ether units in Arabidopsis thaliana expressing LigD, LigF and LigG from Sphingomonas paucimobilis SYK‐6
Source: Plant Biotechnol J. 2016 Nov 29;15(5):581–93. doi: 10.1111/pbi.12655 (PMC5399005; doi:10.1111/pbi.12655)
Supplement: Supplementary file 5 — Table S1 Synthetic LigDFG gene sequences used in the study. [file PBI-15-581-s001.xlsx]

## Sheet: Arkusz1
Synthetic ligD	ATGAAGGATTTCCAGGATCAGGTCGCGTTCATCACGGGCGGCGCGTCGGGCGCCGGCTTCGGCCAGGCGAAAGTGTTCGGTCAGGCAGGCGCGAAGATCGTGGTGGCGGACGTGCGGGCCGAAGCGGTCGAGAAGGCCGTCGCCGAGCTGGAAGGGCTCGGGATCACCGCGCATGGCATCGTGCTCGATATCATGGACCGCGAGGCCTATGCCCGGGCGGCGGACGAAGTGGAGGCCGTGTTCGGCCAGGCGCCGACGCTTCTCTCCAACACCGCTGGCGTGAACAGCTTCGGGCCGATCGAGAAGACCACTTATGATGATTTCGACTGGATCATCGGCGTCAATCTGAACGGCGTCATCAACGGCATGGTGACCTTCGTGCCGCGCATGATCGCGAGC…
Synthetic ligE	ATGGCCAGGAACAACACCATCACTCTGTATGACCTGCAGCTGGAGTCCGGCTGCACGATCAGCCCCTATGTCTGGCGCACCAAATATGCGCTCAAGCACAAGGGCTTCGACATCGACATCGTGCCCGGCGGCTTCACCGGCATTCTTGAGCGGACCGGCGGCCGGTCCGAGCGCGTGCCGGTCATCGTGGACGATGGCGAGTGGGTGCTCGACAGCTGGGTGATCGCGGAATATCTCGACGAGAAATATCCCGATCGCCCCATGCTGTTCGAGGGGCCGACCCAGAAGAACCTCATGAAGTTCCTGGACAACTGGCTGTGGTCCACGGCGGTGGGCCCGTGGTTCCGCTGCTATATCCTCGATTATCATGATCTCTCGCTGCCGCAGGACCGCGATTAT…
Synthetic ligF	ATGACGTTGAAACTCTACAGCTTCGGTCCCGGGGCGAACTCGCTCAAGCCGCTCGCGACGCTCTACGAGAAGGGCCTCGAATTCGAGCAGGTCTTCGTCGATCCGAGCAAGTTCGAGCAGCATTCGGACTGGTTCAAGAAGATCAATCCGCGCGGTCAGGTGCCGGCGCTCTGGCATGACGGCAAGGTCGTCACCGAATCGACGGTGATCTGCGAATATCTGGAGGACGTGTTCCCCGAGTCCGGCAATTCGCTGCGCCCGGCCGACCCCTTCAAGCGCGCCGAAATGCGGGTGTGGACCAAGTGGGTCGATGAATATTTCTGCTGGTGCGTCTCCACCATCGGCTGGGCCTTCGGCATCAAGGCGATCGCGCAGAAGATGAGCGACGAGGAATTCGAG…
Synthetic ligG	ATGGCCGAGCCACAGGAACTGACGATCTATCACATTCCCGGCTGCCCCTTCTCCGAGCGTGTGGAAATCATGCTCGAGCTCAAGGGCCTGCGCATGAAGGATGTCGAGATCGACATTTCCAAGCCGCGCCCGGACTGGCTGCTTGCCAAGACGGGCGGCACGACCGCGCTTCCGCTTCTCGACGTCGAGAATGGCGAGAGCCTCAAGGAAAGCATGGTCATCCTGCGCTATCTGGAGCAGCGCTACCCCGAGCCGGCGGTGGCGCATCCCGATCCCTTCTGTCACGCGGTGGAAGGCATGCTGGCCGAGCTGGCCGGGCCTTTTTCCGGCGCGGGCTACCGGATGATCCTCAACCGGGAGATCGGCAAGCGCGAGGAGATGCGTGCCGCTGTCGATGCC…
Synthetic plant-optimized – sp-amy-LigD	ATGGCGAATAAGCACCTGAGCCTGAGCCTGTTTCTGGTCCTCCTCGGCCTCTCGGCAAGCCTGGCATCGGGTATGAAAGACTTCCAAGATCAGGTGGCTTTCATCACCGGAGGTGCCTCTGGAGCTGGTTTCGGACAGGCCAAGGTTTTTGGGCAAGCGGGCGCAAAAATTGTGGTCGCTGACGTGAGGGCCGAGGCTGTCGAAAAGGCGGTTGCAGAGCTTGAAGGGTTGGGCATCACCGCTCACGGCATCGTTCTTGATATTATGGACAGGGAGGCCTACGCTCGCGCCGCTGATGAGGTGGAAGCGGTCTTTGGCCAGGCACCTACTCTCCTGAGTAACACGGCGGGTGTCAATTCCTTCGGACCCATCGAGAAGACCACCTACGATGACTTTGAC…
Synthetic plant optimized – sp-ppi-LigD	ATGGATGTTCACAAGGAAGTTAATTTCGTTGCTTACCTACTAATTGTTCTTGGATTATTGGTACTTGTAAGCGCGATGAAGGATTTCCAGGATCAGGTCGCGTTCATCACGGGCGGCGCGTCGGGCGCCGGCTTCGGCCAGGCGAAAGTGTTCGGTCAGGCAGGCGCGAAGATCGTGGTGGCGGACGTGCGGGCCGAAGCGGTCGAGAAGGCCGTCGCCGAGCTGGAAGGGCTCGGGATCACCGCGCATGGCATCGTGCTCGATATCATGGACCGCGAGGCCTATGCCCGGGCGGCGGACGAAGTGGAGGCCGTGTTCGGCCAGGCGCCGACGCTTCTCTCCAACACCGCTGGCGTGAACAGCTTCGGGCCGATCGAGAAGACCACTTATGATGATTTC…
Synthetic plant-optimized – sp-amy-LigE	ATGGCTAACAAACATCTCTCCCTGTCTCTCTTCCTGGTCCTGCTCGGGCTGTCGGCGTCGTTGGCATCGGGTCTTCAAATGGCTCGCAACAATACCATAACACTGTACGATCTCCAACTGGAGTCCGGGTGCACTATCAGCCCTTACGTGTGGCGGACGAAGTATGCCTTGAAGCACAAAGGGTTCGATATCGACATTGTCCCTGGCGGGTTTACCGGTATCCTCGAGAGAACAGGTGGACGGTCCGAAAGAGTGCCCGTCATTGTTGATGACGGCGAGTGGGTGCTGGATTCTTGGGTCATAGCCGAGTACCTTGATGAAAAATATCCTGACCGGCCCATGCTGTTCGAAGGACCCACTCAAAAGAACCTCATGAAATTTCTGGACAATTGGCTTTGG…
Synthetic plant-optimized – sp-ppi-LigE	ATGGATGTTCATAAAGAGGTCAACTTCGTGGCTTACTTGCTGATAGTGCTCGGTCTCCTTGTCCTTGTCTCCGCCCTTCAAATGGCACGGAACAATACCATAACACTGTACGATCTCCAACTGGAGTCCGGGTGCACTATCAGCCCTTACGTGTGGAGAACGAAGTATGCCTTGAAGCACAAAGGGTTCGATATCGACATTGTCCCTGGCGGGTTTACCGGTATCCTCGAGCGGACAGGTGGACGGTCCGAAAGAGTGCCCGTCATTGTTGATGACGGCGAGTGGGTGCTGGATTCTTGGGTCATAGCCGAGTACCTTGATGAAAAATATCCTGACCGCCCCATGCTGTTCGAAGGACCCACTCAAAAGAACCTCATGAAATTTCTGGACAATTGGCTT…
Synthetic plant-optimized – sp-amy-LigF	ATGGCAAATAAACACCTCTCGTTGTCCCTCTTCCTCGTGCTGCTGGGTCTGTCGGCATCGCTGGCATCGGGGCTCCAAATGACTCTGAAGCTGTACTCGTTCGGTCCTGGAGCCAACAGTCTCAAGCCCCTGGCTACTCTTTATGAGAAAGGTCTTGAGTTCGAACAGGTTTTTGTGGATCCTTCTAAGTTCGAGCAACACTCAGACTGGTTTAAGAAAATAAACCCAAGGGGTCAGGTCCCAGCACTCTGGCATGATGGAAAGGTGGTCACCGAGTCGACAGTGATTTGCGAGTACCTGGAAGATGTCTTCCCCGAATCCGGCAATAGCCTTCGCCCTGCGGACCCCTTTAAGCGGGCAGAGATGAGAGTCTGGACCAAATGGGTTGATGAATATTTC…
Synthetic plant-optimized – sp-ppi-LigF	ATGGATGTTCACAAGGAGGTCAATTTCGTTGCCTATTTGCTTATCGTGCTGGGGTTGCTCGTTCTCGTTAGTGCTCTTCAGATGACGCTCAAGCTGTACTCGTTCGGTCCTGGAGCCAACAGTCTTAAGCCCTTGGCTACTCTCTATGAGAAAGGTCTCGAGTTCGAACAGGTTTTTGTGGATCCTTCTAAGTTCGAGCAACACTCAGACTGGTTTAAGAAAATAAACCCAAGGGGTCAGGTCCCAGCACTGTGGCATGATGGAAAGGTGGTCACCGAGTCGACAGTGATTTGCGAGTACTTGGAAGATGTCTTCCCCGAATCCGGAAATAGCCTCAGACCTGCAGACCCATTTAAGAGAGCAGAGATGAGAGTCTGGACCAAATGGGTTGATGAATAT…
Synthetic plant-optimized – sp-amy-LigG	ATGGCGAATAAGCATCTTTCCCTTTCACTTTTTCTGGTTCTCCTCGGGCTCTCGGCATCCCTGGCATCGGGGCTCCAAATGGCTGAGCCCCAGGAGCTTACTATATACCACATCCCTGGCTGCCCCTTCTCCGAGAGGGTTGAAATAATGCTTGAGTTGAAGGGGCTGCGCATGAAAGATGTGGAAATCGACATTAGCAAGCCGCGGCCAGATTGGCTCCTGGCGAAAACGGGCGGGACCACAGCACTCCCACTTTTGGACGTGGAGAACGGCGAATCTCTGAAGGAGTCAATGGTCATTCTCCGGTACCTGGAGCAAAGATATCCTGAACCCGCGGTCGCACACCCGGATCCATTCTGTCATGCGGTTGAGGGGATGCTTGCCGAATTGGCTGGTCCT…
Synthetic plant-optimized – sp-ppi-LigG	ATGGATGTTCATAAGGAGGTCAACTTTGTCGCATACTTGCTGATTGTTCTCGGTTTGCTGGTTTTGGTCTCGGCTTTGCAGATGGCTGAGCCCCAGGAACTTACTATATACCACATCCCTGGCTGCCCCTTCTCCGAGAGGGTTGAAATAATGCTTGAGTTGAAGGGGCTGCGCATGAAAGATGTGGAAATCGACATTAGCAAGCCGCGGCCAGATTGGCTCCTGGCGAAAACGGGCGGGACCACAGCACTCCCACTTTTGGACGTGGAGAACGGCGAATCTCTGAAGGAGTCAATGGTCATTCTCCGGTACCTGGAGCAAAGATATCCTGAACCCGCGGTCGCACACCCGGATCCATTCTGTCATGCGGTTGAGGGGATGCTTGCCGAATTGGCTGGT…
