# Supplementary material for: Degradation of lignin β‐aryl ether units in Arabidopsis thaliana expressing LigD, LigF and LigG from Sphingomonas paucimobilis SYK‐6
Source: Plant Biotechnol J. 2016 Nov 29;15(5):581–93. doi: 10.1111/pbi.12655 (PMC5399005; doi:10.1111/pbi.12655)
Supplement: Supplementary file 6 — Table S2 List of primers used in the study for vector construction. [file PBI-15-581-s002.xlsx]

## Sheet: primers
construct	primers
for expression in bacteria
pUC-ligD	ligD fw	fw	TTAATTAACATGAAGGATTTCC
	ligD rev	rev	GCAGGTCGACTCAGGCGCCTTT
pUC-ligE	ligE fw	fw	TTAATTAACATGGCCAGGAACA
	ligE rev	rev	CTGCAGGTCGACTCAGTCCGCT
pUC-ligF	ligF fw	fw	TTAATTAAGATGACGTTGAAA
	ligF rev	rev	CTCGAGTCAGGCGACTTTCTC
pUC-ligG	ligG fw	fw	TTAATTAACATGGCCGAG
	ligG rev	rev	CTGCAGTCAGCGGGTGA
for expression in plants
p2300-sp-amy-LigD	amy LigD fw user	fw	GGCTTAAUATGGCGAATAAGCACCTGAGC
	amy LigD rev user	rev	GGTTTAAUTCACGCCCCTTTCTTGTCGC
p2300-sp-ppi-LigD	ppi LigD fw user	fw	GGCTTAAUATGGACGTGCATAAGGAGGT
	ppi LigD rev user	rev	GGTTTAAUCTAAGCACCTTTTTTATCCC
p1300-sp-amy-LigF	amy LigF	fw	GGCTTAAUATGGCAAATAAACACCTCTC
	amy LigF	rev	GGTTTAAUCTATGCGACTTTTTCATTCT
p1300-sp-ppi-LigF	ppi LigF	fw	GGCTTAAUATGGATGTTCACAAGGAGGT
	ppi LigF	rev	GGTTTAAUCTATGCGACCTTCTCATTC
p1300-sp-amy-LigG	amy LigG	fw	GGCTTAAUATGGCGAATAAGCATCTTTC
	amy LigG	rev	GGTTTAAUCTACCGTGTGAGCCCCAG
p1300-sp-ppi-LigG	ppi LigG	fw	GGCTTAAUATGGATGTTCATAAGGAGGT
	ppi LigG	rev	GGTTTAAUCTACCGAGTGAGCCCCAGTT
p2300-sp-amy-LigD-LigF-LigG	amy LigD fw user	fw	GGCTTAAUATGGCGAATAAGCACCTGAGC
	amy ligD rev F2A	rev	ATCTCCUGCCAACTTAAGCAAATCAAAATTCAAAGTTTGCGCCCCTTTCTTGTCGC
	F2A_amy LigF	fw	AGGAGAUGTGGAATCTAACCCAGGACCTATGACTCTGAAGCTGTACTC
	amy LigF_t2A	rev	ACCACAAGUCAAAAGAGAACCTCTACCTTCTGCGACTTTTTCATTCTGGC
	t2A_amy LigG	fw	ACTTGTGGUGATGTCGAAGAAAATCCAGGCCCAATGGCTGAGCCCCAGGAGCTTA
	amy LigG	rev	GGTTTAAUCTACCGTGTGAGCCCCAG
p2300-sp-ppi-LigD-LigF-LigG	ppi LigD fw user	fw	GGCTTAAUATGGACGTGCATAAGGAGGT
	ppi LigD rev F2A	rev	ATCTCCUGCCAACTTAAGCAAATCAAAATTCAAAGTTTGAGCACCTTTTTTATCCC
	F2A_ppi LigF	fw	AGGAGAUGTGGAATCTAACCCAGGACCTATGACGCTCAAGCTGTACTC
	ppi ligF_t2A	rev	ACCACAAGUCAAAAGAGAACCTCTACCTTCTGCGACCTTCTCATTCTGCC
	t2A_ppi ligG	fw	ACTTGTGGUGATGTCGAAGAAAATCCAGGCCCAATGGCTGAGCCCCAGGAACTTA
	ppi ligG	rev	GGTTTAAUCTACCGAGTGAGCCCCAGTT
p1300-sp-amy-LigD-YFP	amy LigD fw user	fw	GGCTTAAUATGGCGAATAAGCACCTGAGC
	amy LigD rev YFP	rev	GGTTTAAUCC CGCCCCTTTCTTGTCGC
p1300-sp-amy-LigD-LigF-YFP	amy LigD fw user	fw	GGCTTAAUATGGCGAATAAGCACCTGAGC
	amy LigF YFP	rev	GGTTTAAUCCTGCGACTTTTTCATTCT
p1300-sp-amy-LigD-LigF-LigG-YFP	amy LigD fw user	fw	GGCTTAAUATGGCGAATAAGCACCTGAGC
	amy LigG YFP	rev	GGTTTAAUCCCCGTGTGAGCCCCAGTT
p1300-sp-ppi-LigD-YFP	ppi LigD fw user	fw	GGCTTAAUATGGACGTGCATAAGGAGGT
	ppi LigD rev YFP	rev	GGTTTAAUCC AGCACCTTTTTTATCCC
p1300-sp-ppi-LigD-LigF-YFP	ppi LigD fw user	fw	GGCTTAAUATGGACGTGCATAAGGAGGT
	ppi LigF YFP	rev	GGTTTAAUCCTGCGACCTTCTCATTC
p1300-sp-ppi-LigD-LigF-LigG-YFP	ppi LigD fw user	fw	GGCTTAAUATGGACGTGCATAAGGAGGT
	ppi LigG yfp	rev	GGTTTAAUCCCCGAGTGAGCCCCAGTTC
