# Supplementary material for: Degradation of lignin β‐aryl ether units in Arabidopsis thaliana expressing LigD, LigF and LigG from Sphingomonas paucimobilis SYK‐6
Source: Plant Biotechnol J. 2016 Nov 29;15(5):581–93. doi: 10.1111/pbi.12655 (PMC5399005; doi:10.1111/pbi.12655)
Supplement: Supplementary file 7 — Table S3 2D HSQC NMR. Lignin aromatic unit and interunit linkage distribution (integrals only). The structures referred to by A to E, Aox, G, Gox, S, Sox are those defined in Figures 4 and 5. [file PBI-15-581-s003.xlsx]

## Sheet: Sheet1
Sample ID		A	B	C	D	E	Aox/A (%)	Gox/G (%)	Sox/S (%)	S/G	X2/(G+S)
amyDFG10-1		0.791	0.149	0.041	0.008	0.01	0.87	0.68	2.2	0.31	0.021374
amyDFG10-2		0.782	0.157	0.042	0.009	0.01	1.16	0.61	2.29	0.32	0.0204545
amyDFG10-3		0.768	0.164	0.042	0.013	0.012	1.02	0.62	2	0.35	0.0207407
	Average	0.780333	0.156667	0.0416667	0.01	0.0106667	1.01667	0.636667	2.16333	0.326667	0.0208564
	Std Dev	0.0115902	0.00750555	0.00057735	0.00264575	0.0011547	0.145029	0.0378594	0.148436	0.0208167	0.000470543
amyDFG12-1		0.769	0.162	0.043	0.013	0.013	1.1	0.78	2.25	0.32	0.025
amyDFG12-2		0.768	0.161	0.042	0.014	0.014	1.01	0.73	2	0.31	0.0229008
amyDFG12-3		0.78	0.158	0.041	0.009	0.012	1.15	0.68	2.13	0.31	0.0229008
	Average	0.772333	0.160333	0.042	0.012	0.013	1.08667	0.73	2.12667	0.313333	0.0236005
	Std Dev	0.00665833	0.00208167	0.001	0.00264575	0.001	0.070946	0.05	0.125033	0.0057735	0.00121199
ppiDFG1-1		0.781	0.158	0.042	0.009	0.01	1.2	0.76	2	0.32	0.0227273
ppiDFG1-2		0.781	0.157	0.043	0.009	0.01	1.25	0.76	2.2	0.33	0.0210526
ppiDFG1-3		0.773	0.158	0.043	0.012	0.014	1.21	0.43	2.18	0.33	0.0210526
	Average	0.778333	0.157667	0.0426667	0.01	0.0113333	1.22	0.65	2.12667	0.326667	0.0216108
	Std Dev	0.00377124	0.000471405	0.000471405	0.00141421	0.00188562	0.0216025	0.155563	0.0899383	0.00471405	0.000789433
WT-1		0.789	0.154	0.041	0.007	0.009	1.13	0.33	0.99	0.33	0.0233083
WT-2		0.787	0.153	0.04	0.008	0.011	1.02	0.33	1.36	0.33	0.0225564
WT-3		0.784	0.154	0.042	0.009	0.01	1.1	0.35	0.92	0.33	0.0218045
	Average	0.786667	0.153667	0.041	0.008	0.01	1.08333	0.336667	1.09	0.33	0.0225564
	Std Dev	0.0020548	0.000471405	0.000816497	0.000816497	0.000816497	0.046428	0.00942809	0.193046	0	0.000613907
	ANOVA	0.17	0.403	0.119	0.264	0.115	0.108	0.003	0	0.143	0.018
